# Supplementary material for: Genetic Polymorphisms in the HMGCR Gene and Associations with Cognitive Decline in Parkinson’s Disease Patients
Source: Int J Mol Sci. 2024 Aug 17;25(16):8964. doi: 10.3390/ijms25168964 (PMC11354436; doi:10.3390/ijms25168964)
Supplement: Supplementary file 1 [file ijms-25-08964-s001.zip]

Archive with 1 entries (1 files):
- ijms-3113441-supplementary.pdf
